# Supplementary material for: Suicide Risk Factors among Polish Adults Aged 65 or Older in 2000–2018 Compared with Selected Countries Worldwide
Source: Int J Environ Res Public Health. 2021 Sep 21;18(18):9921. doi: 10.3390/ijerph18189921 (PMC8465742; doi:10.3390/ijerph18189921)
Supplement: Supplementary file 1 [file ijerph-18-09921-s001.zip]

Archive with 1 entries (1 files):
- ijerph-1227718-supplementary.pdf
